# Supplementary material for: Comprehensive high-resolution multiple-reaction monitoring mass spectrometry for targeted eicosanoid assays
Source: Sci Data. 2018 Aug 21;5:180167. doi: 10.1038/sdata.2018.167 (PMC6103261; doi:10.1038/sdata.2018.167)
Supplement: Supplementary file 1 [file sdata2018167-isa1.zip]

Archive with 4 entries (4 files):
- i_Investigation.txt
- s_study_Faccioli.txt
- a_assay_standard_curve.txt
- a_assay_matrix_recovery.txt
