# Supplementary material for: Comprehensive high-resolution multiple-reaction monitoring mass spectrometry for targeted eicosanoid assays
Source: Sci Data. 2018 Aug 21;5:180167. doi: 10.1038/sdata.2018.167 (PMC6103261; doi:10.1038/sdata.2018.167)
Supplement: Supplementary file 1 [file sdata2018167-isa1.zip › i_Investigation.txt]

# Investigation File generated for Scientific Data with Investigation File Authoring Tool version 0.1.0 on 19/07/2018 - This metadata file is CC0
ONTOLOGY SOURCE REFERENCE
Term Source Name	CHEBI	OBI	NCIT	EFO	ERO
Term Source File	http://data.bioontology.org/ontologies/CHEBI	http://data.bioontology.org/ontologies/OBI	http://data.bioontology.org/ontologies/NCIT	http://data.bioontology.org/ontologies/EFO	http://data.bioontology.org/ontologies/ERO
Term Source Version	153	2014-08-18	17.06d	2.97	2013-08-02
Term Source Description	Chemical Entities of Biological Interest Ontology	Ontology for Biomedical Investigations	National Cancer Institute Thesaurus	Experimental Factor Ontology	Eagle-I Research Resource Ontology
INVESTIGATION
Investigation Identifier
Investigation Title
Investigation Description
Investigation Submission Date
Investigation Public Release Date
INVESTIGATION PUBLICATIONS
Investigation PubMed ID
Investigation Publication DOI
Investigation Publication Author List
Investigation Publication Title
Investigation Publication Status
Investigation Publication Status Term Accession Number
Investigation Publication Status Term Source REF
INVESTIGATION CONTACTS
Investigation Person Last Name
Investigation Person Mid Initials
Investigation Person First Name
Investigation Person Address
Investigation Person Phone
Investigation Person Fax
Investigation Person Email
Investigation Person Affiliation
Investigation Person Roles
Investigation Person Roles Term Accession Number
Investigation Person Roles Term Source REF
STUDY
Study Identifier	10.1038/sdata.2018.167
Study Title	Comprehensive high-resolution multiple-reaction monitoring mass spectrometry for targeted eicosanoid assays
Study Submission Date	29/03/2018
Study Public Release Date	21/08/2018
Study Description	http://www.nature.com/articles/sdata2018167#abstract
Study File Name	s_study_Faccioli.txt
Comment[Subject Keywords]	///;//
Comment[Manuscript Licence]	CC BY-4.0
Comment[Experimental Metadata Licence]	CC0
Comment[Supplementary Information File Name]	
Comment[Supplementary Information File Type]	x-zip-compressed
Comment[Supplementary Information File URL]	http://www.nature.com/articles/sdata2018167#supplementary-information
Comment[Data Repository]	MetaboLights;figshare
Comment[Data Record Accession]	MTBLS641;doi:10.6084/m9.figshare.c.4021174
Comment[Data Record URI]	http://identifiers.org/metabolights:MTBLS641;https://doi.org/10.6084/m9.figshare.c.4021174
STUDY DESIGN DESCRIPTORS
Study Design Type	replicate design	quality control testing design
Study Design Type Term Accession Number	OBI:0500018	OBI:0001336
Study Design Type Term Source REF	OBI	OBI
STUDY PUBLICATIONS
Study PubMed ID	""
Study Publication DOI	doi:10.1038/s41598-017-11496-3
Study Publication Author List	""
Study Publication Title	""
Study Publication Status	published
Study Publication Status Term Accession Number	
Study Publication Status Term Source REF	
STUDY FACTORS
Study Factor Name	tissue matrix	concentration	mobile phase pH	technical replicate
Study Factor Type	Matrix	Concentration	pH	technical replicate
Study Factor Type Term Accession Number	NCIT:C45805	NCIT:C41185	NCIT:C45997	http://www.ebi.ac.uk/efo/EFO_0002090
Study Factor Type Term Source REF	NCIT	NCIT	NCIT	EFO
STUDY ASSAYS
Study Assay Measurement Type	Calibration	calibration substance role
Study Assay Measurement Type Term Accession Number	NCIT:C69187	OBI:0000129
Study Assay Measurement Type Term Source REF	NCIT	OBI
Study Assay Technology Type	liquid chromatography-tandem mass spectrometry	liquid chromatography-tandem mass spectrometry
Study Assay Technology Type Term Accession Number	CHMO:0000701	CHMO:0000701
Study Assay Technology Type Term Source REF	OBI	OBI
Study Assay Technology Platform	""	""
Study Assay File Name	a_assay_standard_curve.txt	a_assay_matrix_recovery.txt
STUDY PROTOCOLS
Study Protocol Name	Standard Solutions and Calibration Curve	Solid Phase Extraction (SPE)	LC-MS/MS analysis	Data processing	Validation parameters
Study Protocol Type	sample preparation for assay	sample preparation for assay	liquid chromatography-tandem mass spectrometry	data transformation	data validation operation
Study Protocol Type Term Accession Number	OBI:0000073	OBI:0000073	CHMO:0000701	OBI:0200000	ERO:0100297
Study Protocol Type Term Source REF	OBI	OBI	OBI	OBI	ERO
Study Protocol Description					
Study Protocol URI	""	""	""	""	""
Study Protocol Version					
Study Protocol Parameters Name	""	""	instrument; manufacturer	""	""
Study Protocol Parameters Name Term Accession Number	""	""	""	""	""
Study Protocol Parameters Name Term Source REF	""	""	""	""	""
Study Protocol Components Name	""	""	""	""	""
Study Protocol Components Type	""	""	""	""	""
Study Protocol Components Type Term Accession Number	""	""	""	""	""
Study Protocol Components Type Term Source REF	""	""	""	""	""
STUDY CONTACTS
Study Person Last Name	Sorgi	Peti	Petta	Meirelles	Fontanari	Moraes	Faccioli
Study Person First Name	Carlos Artério	Ana Paula Ferranti	Tania	Alyne Fávero Galvão	Caroline	Luiz Alberto Beraldo de	Lúcia Helena
Study Person Mid Initials							
Study Person Email	""	""	""	""	""	""	faccioli@fcfrp.usp.br
Study Person Phone							
Study Person Fax							
Study Person Address							
Study Person Affiliation	Departamento de Análises Clínicas, Toxicológicas e Bromatológicas, Faculdade de Ciências Farmacêuticas de Ribeirão Preto, Universidade de São Paulo, Av. do Café, s/n, Ribeirão Preto, São Paulo 14040-903, Brazil	Departamento de Análises Clínicas, Toxicológicas e Bromatológicas, Faculdade de Ciências Farmacêuticas de Ribeirão Preto, Universidade de São Paulo, Av. do Café, s/n, Ribeirão Preto, São Paulo 14040-903, Brazil	Departamento de Análises Clínicas, Toxicológicas e Bromatológicas, Faculdade de Ciências Farmacêuticas de Ribeirão Preto, Universidade de São Paulo, Av. do Café, s/n, Ribeirão Preto, São Paulo 14040-903, Brazil	Departamento de Análises Clínicas, Toxicológicas e Bromatológicas, Faculdade de Ciências Farmacêuticas de Ribeirão Preto, Universidade de São Paulo, Av. do Café, s/n, Ribeirão Preto, São Paulo 14040-903, Brazil	Departamento de Análises Clínicas, Toxicológicas e Bromatológicas, Faculdade de Ciências Farmacêuticas de Ribeirão Preto, Universidade de São Paulo, Av. do Café, s/n, Ribeirão Preto, São Paulo 14040-903, Brazil	Departamento de Química, Faculdade de Filosofia, Ciências e Letras de Ribeirão Preto, Universidade de São Paulo, Av. Bandeirantes, 3900, Ribeirão Preto, São Paulo 14049-901, Brazil	Departamento de Análises Clínicas, Toxicológicas e Bromatológicas, Faculdade de Ciências Farmacêuticas de Ribeirão Preto, Universidade de São Paulo, Av. do Café, s/n, Ribeirão Preto, São Paulo 14040-903, Brazil
Study Person Roles							
Study Person Roles Term Accession Number							
Study Person Roles Term Source REF							
Comment[Study Person ORCID]							
Comment[Funder]							
Comment[FundRef ID]							
Comment[Funder Term Source REF]							
Comment[Grant Identifier]							
