# Supplementary material for: Comprehensive high-resolution multiple-reaction monitoring mass spectrometry for targeted eicosanoid assays
Source: Sci Data. 2018 Aug 21;5:180167. doi: 10.1038/sdata.2018.167 (PMC6103261; doi:10.1038/sdata.2018.167)
Supplement: Supplementary file 1 [file sdata2018167-isa1.zip › s_study_Faccioli.txt]

Source Name	Material Type	Term Source REF	Term Accession Number	Protocol REF	Sample Name	Factor Value[tissue matrix]	Factor Value[concentration]	Factor Value[mobile phase pH]	Factor Value[technical replicate]
Cayman Chemical Company	chemical substance	CHEBI	CHEBI:59999	Standard Solutions and Calibration Curve	Standard_Mix_1		concentration	mobile phase pH	technical replicate
Cayman Chemical Company	chemical substance	CHEBI	CHEBI:59999	Standard Solutions and Calibration Curve	Standard_Mix_2		concentration	mobile phase pH	technical replicate
Cayman Chemical Company	chemical substance	CHEBI	CHEBI:59999	Standard Solutions and Calibration Curve	Standard_Mix_3		concentration	mobile phase pH	technical replicate
Cayman Chemical Company	chemical substance	CHEBI	CHEBI:59999	Standard Solutions and Calibration Curve	Standard_Mix_4		concentration	mobile phase pH	technical replicate
Cayman Chemical Company	chemical substance	CHEBI	CHEBI:59999	Standard Solutions and Calibration Curve	Standard_Mix_5		concentration	mobile phase pH	technical replicate
Cayman Chemical Company	chemical substance	CHEBI	CHEBI:59999	Standard Solutions and Calibration Curve	Standard_Mix_6		concentration	mobile phase pH	technical replicate
Cayman Chemical Company	chemical substance	CHEBI	CHEBI:59999	Standard Solutions and Calibration Curve	Standard_Mix_7		concentration	mobile phase pH	technical replicate
Cayman Chemical Company	chemical substance	CHEBI	CHEBI:59999	Standard Solutions and Calibration Curve	Standard_Mix_8		concentration	mobile phase pH	technical replicate
Cayman Chemical Company	chemical substance	CHEBI	CHEBI:59999	Standard Solutions and Calibration Curve	Standard_Mix_9		concentration	mobile phase pH	technical replicate
Cayman Chemical Company	chemical substance	CHEBI	CHEBI:59999	Standard Solutions and Calibration Curve	Standard_Mix_10		concentration	mobile phase pH	technical replicate
Cayman Chemical Company	chemical substance	CHEBI	CHEBI:59999	Solid Phase Extraction (SPE)	Standard_Mix_HQC	tissue matrix	concentration	mobile phase pH	technical replicate
Cayman Chemical Company	chemical substance	CHEBI	CHEBI:59999	Solid Phase Extraction (SPE)	Standard_Mix_MQC	tissue matrix	concentration	mobile phase pH	technical replicate
Cayman Chemical Company	chemical substance	CHEBI	CHEBI:59999	Solid Phase Extraction (SPE)	Standard_Mix_LQC	tissue matrix	concentration	mobile phase pH	technical replicate
