# Supplementary material for: Comprehensive high-resolution multiple-reaction monitoring mass spectrometry for targeted eicosanoid assays
Source: Sci Data. 2018 Aug 21;5:180167. doi: 10.1038/sdata.2018.167 (PMC6103261; doi:10.1038/sdata.2018.167)
Supplement: Supplementary file 1 [file sdata2018167-isa1.zip › a_assay_standard_curve.txt]

Sample Name	Protocol REF	Parameter Value[instrument]	Parameter Value[manufacturer]	Assay Name	Raw Data File	Comment[Data Repository]	Comment[Data Record Accession]	Comment[Data Record URI]	Protocol REF	Protocol REF	Derived Data File	Comment[Data Repository]	Comment[Data Record Accession]	Comment[Data Record URI]
Standard_Mix_1	LC-MS/MS analysis	Nexera X2 UHPLC system interfaced with a TripleTOF 5600+ mass spectrometer	Shimadzu; Sciex	Standard_Mix_1_standard_curve	Curva_Ponto_1-X.wiff	MetaboLights	MTBLS641	http://identifiers.org/metabolights:MTBLS641	Data processing	Validation parameters	doi:10.6084/m9.figshare.c.4021174	figshare	doi:10.6084/m9.figshare.c.4021174	https://doi.org/10.6084/m9.figshare.c.4021174
Standard_Mix_2	LC-MS/MS analysis	Nexera X2 UHPLC system interfaced with a TripleTOF 5600+ mass spectrometer	Shimadzu; Sciex	Standard_Mix_2_standard_curve	Curva_Ponto_2-X.wiff	MetaboLights	MTBLS641	http://identifiers.org/metabolights:MTBLS641	Data processing	Validation parameters	doi:10.6084/m9.figshare.c.4021174	figshare	doi:10.6084/m9.figshare.c.4021174	https://doi.org/10.6084/m9.figshare.c.4021174
Standard_Mix_3	LC-MS/MS analysis	Nexera X2 UHPLC system interfaced with a TripleTOF 5600+ mass spectrometer	Shimadzu; Sciex	Standard_Mix_3_standard_curve	Curva_Ponto_3-X.wiff	MetaboLights	MTBLS641	http://identifiers.org/metabolights:MTBLS641	Data processing	Validation parameters	doi:10.6084/m9.figshare.c.4021174	figshare	doi:10.6084/m9.figshare.c.4021174	https://doi.org/10.6084/m9.figshare.c.4021174
Standard_Mix_4	LC-MS/MS analysis	Nexera X2 UHPLC system interfaced with a TripleTOF 5600+ mass spectrometer	Shimadzu; Sciex	Standard_Mix_4_standard_curve	Curva_Ponto_4-X.wiff	MetaboLights	MTBLS641	http://identifiers.org/metabolights:MTBLS641	Data processing	Validation parameters	doi:10.6084/m9.figshare.c.4021174	figshare	doi:10.6084/m9.figshare.c.4021174	https://doi.org/10.6084/m9.figshare.c.4021174
Standard_Mix_5	LC-MS/MS analysis	Nexera X2 UHPLC system interfaced with a TripleTOF 5600+ mass spectrometer	Shimadzu; Sciex	Standard_Mix_5_standard_curve	Curva_Ponto_5-X.wiff	MetaboLights	MTBLS641	http://identifiers.org/metabolights:MTBLS641	Data processing	Validation parameters	doi:10.6084/m9.figshare.c.4021174	figshare	doi:10.6084/m9.figshare.c.4021174	https://doi.org/10.6084/m9.figshare.c.4021174
Standard_Mix_6	LC-MS/MS analysis	Nexera X2 UHPLC system interfaced with a TripleTOF 5600+ mass spectrometer	Shimadzu; Sciex	Standard_Mix_6_standard_curve	Curva_Ponto_6-X.wiff	MetaboLights	MTBLS641	http://identifiers.org/metabolights:MTBLS641	Data processing	Validation parameters	doi:10.6084/m9.figshare.c.4021174	figshare	doi:10.6084/m9.figshare.c.4021174	https://doi.org/10.6084/m9.figshare.c.4021174
Standard_Mix_7	LC-MS/MS analysis	Nexera X2 UHPLC system interfaced with a TripleTOF 5600+ mass spectrometer	Shimadzu; Sciex	Standard_Mix_7_standard_curve	Curva_Ponto_7-X.wiff	MetaboLights	MTBLS641	http://identifiers.org/metabolights:MTBLS641	Data processing	Validation parameters	doi:10.6084/m9.figshare.c.4021174	figshare	doi:10.6084/m9.figshare.c.4021174	https://doi.org/10.6084/m9.figshare.c.4021174
Standard_Mix_8	LC-MS/MS analysis	Nexera X2 UHPLC system interfaced with a TripleTOF 5600+ mass spectrometer	Shimadzu; Sciex	Standard_Mix_8_standard_curve	Curva_Ponto_8-X.wiff	MetaboLights	MTBLS641	http://identifiers.org/metabolights:MTBLS641	Data processing	Validation parameters	doi:10.6084/m9.figshare.c.4021174	figshare	doi:10.6084/m9.figshare.c.4021174	https://doi.org/10.6084/m9.figshare.c.4021174
Standard_Mix_9	LC-MS/MS analysis	Nexera X2 UHPLC system interfaced with a TripleTOF 5600+ mass spectrometer	Shimadzu; Sciex	Standard_Mix_9_standard_curve	Curva_Ponto_9-X.wiff	MetaboLights	MTBLS641	http://identifiers.org/metabolights:MTBLS641	Data processing	Validation parameters	doi:10.6084/m9.figshare.c.4021174	figshare	doi:10.6084/m9.figshare.c.4021174	https://doi.org/10.6084/m9.figshare.c.4021174
Standard_Mix_10	LC-MS/MS analysis	Nexera X2 UHPLC system interfaced with a TripleTOF 5600+ mass spectrometer	Shimadzu; Sciex	Standard_Mix_10_standard_curve	Curva_Ponto_10-X.wiff	MetaboLights	MTBLS641	http://identifiers.org/metabolights:MTBLS641	Data processing	Validation parameters	doi:10.6084/m9.figshare.c.4021174	figshare	doi:10.6084/m9.figshare.c.4021174	https://doi.org/10.6084/m9.figshare.c.4021174
Standard_Mix_HQC	LC-MS/MS analysis	Nexera X2 UHPLC system interfaced with a TripleTOF 5600+ mass spectrometer	Shimadzu; Sciex	Standard_Mix_HQC_standard_curve	Curva_HQC-X.wiff	MetaboLights	MTBLS641	http://identifiers.org/metabolights:MTBLS641	Data processing	Validation parameters	doi:10.6084/m9.figshare.c.4021174	figshare	doi:10.6084/m9.figshare.c.4021174	https://doi.org/10.6084/m9.figshare.c.4021174
Standard_Mix_MQC	LC-MS/MS analysis	Nexera X2 UHPLC system interfaced with a TripleTOF 5600+ mass spectrometer	Shimadzu; Sciex	Standard_Mix_MQC_standard_curve	Curva_MQC-X.wiff	MetaboLights	MTBLS641	http://identifiers.org/metabolights:MTBLS641	Data processing	Validation parameters	doi:10.6084/m9.figshare.c.4021174	figshare	doi:10.6084/m9.figshare.c.4021174	https://doi.org/10.6084/m9.figshare.c.4021174
Standard_Mix_LQC	LC-MS/MS analysis	Nexera X2 UHPLC system interfaced with a TripleTOF 5600+ mass spectrometer	Shimadzu; Sciex	Standard_Mix_LQC_standard_curve	Curva_LQC-X.wiff	MetaboLights	MTBLS641	http://identifiers.org/metabolights:MTBLS641	Data processing	Validation parameters	doi:10.6084/m9.figshare.c.4021174	figshare	doi:10.6084/m9.figshare.c.4021174	https://doi.org/10.6084/m9.figshare.c.4021174
