# Supplementary material for: Comprehensive high-resolution multiple-reaction monitoring mass spectrometry for targeted eicosanoid assays
Source: Sci Data. 2018 Aug 21;5:180167. doi: 10.1038/sdata.2018.167 (PMC6103261; doi:10.1038/sdata.2018.167)
Supplement: Supplementary file 1 [file sdata2018167-isa1.zip › a_assay_matrix_recovery.txt]

Sample Name	Protocol REF	Parameter Value[instrument]	Parameter Value[manufacturer]	Assay Name	Raw Data File	Comment[Data Repository]	Comment[Data Record Accession]	Comment[Data Record URI]	Protocol REF	Protocol REF	Derived Data File	Comment[Data Repository]	Comment[Data Record Accession]	Comment[Data Record URI]
Standard_Mix_HQC	LC-MS/MS analysis	Nexera X2 UHPLC system interfaced with a TripleTOF 5600+ mass spectrometer	Shimadzu; Sciex	Standard_Mix_HQC_matrix_recovery	Curva_HQC-X.wiff	MetaboLights	MTBLS641	http://identifiers.org/metabolights:MTBLS641	Data processing	Validation parameters	doi:10.6084/m9.figshare.c.4021174	figshare	doi:10.6084/m9.figshare.c.4021174	https://doi.org/10.6084/m9.figshare.c.4021174
Standard_Mix_MQC	LC-MS/MS analysis	Nexera X2 UHPLC system interfaced with a TripleTOF 5600+ mass spectrometer	Shimadzu; Sciex	Standard_Mix_MQC_matrix_recovery	Curva_MQC-X.wiff	MetaboLights	MTBLS641	http://identifiers.org/metabolights:MTBLS641	Data processing	Validation parameters	doi:10.6084/m9.figshare.c.4021174	figshare	doi:10.6084/m9.figshare.c.4021174	https://doi.org/10.6084/m9.figshare.c.4021174
Standard_Mix_LQC	LC-MS/MS analysis	Nexera X2 UHPLC system interfaced with a TripleTOF 5600+ mass spectrometer	Shimadzu; Sciex	Standard_Mix_LQC_matrix_recovery	Curva_LQC-X.wiff	MetaboLights	MTBLS641	http://identifiers.org/metabolights:MTBLS641	Data processing	Validation parameters	doi:10.6084/m9.figshare.c.4021174	figshare	doi:10.6084/m9.figshare.c.4021174	https://doi.org/10.6084/m9.figshare.c.4021174
